# Supplementary material for: Role of Homeobox A1 in Airway Epithelial Generation from Human Airway Basal Cells
Source: Cells. 2025 Apr 5;14(7):549. doi: 10.3390/cells14070549 (PMC11989199; doi:10.3390/cells14070549)
Supplement: Supplementary file 1 [file cells-14-00549-s001.zip]

Archive with 1 entries (1 files):
- cells-3478515-supplementary.pdf
